# Supplementary material for: Clinical Nomogram Model for Pre-Operative Prediction of Microvascular Invasion of Hepatocellular Carcinoma before Hepatectomy
Source: Medicina (Kaunas). 2024 Aug 28;60(9):1410. doi: 10.3390/medicina60091410 (PMC11433876; doi:10.3390/medicina60091410)
Supplement: Supplementary file 1 [file medicina-60-01410-s001.zip]

Archive with 1 entries (1 files):
- medicina-3144952-supplementary.pdf
